# Supplementary material for: Efficient Recycling Blast Furnace Slag by Constructing Ti-Embedded Layered Double Hydroxide as Visible-Light-Driven Photocatalyst
Source: Materials (Basel). 2022 Feb 17;15(4):1514. doi: 10.3390/ma15041514 (PMC8877268; doi:10.3390/ma15041514)
Supplement: Supplementary file 1 [file materials-15-01514-s001.zip]

Archive with 1 entries (1 files):
- materials-1584671-supplementary.pdf
